# Supplementary material for: Carbohydrate Intake and Risk of Cardiovascular Disease: A Systematic Review and Meta-Analysis of Prospective Studies
Source: Nutrients. 2023 Apr 2;15(7):1740. doi: 10.3390/nu15071740 (PMC10096555; doi:10.3390/nu15071740)
Supplement: Supplementary file 1 [file nutrients-15-01740-s001.zip]

Archive with 1 entries (1 files):
- nutrients-2263258-supplementary.pdf
